# Supplementary material for: Generation and characterization of cerebellar granule neurons specific knockout mice of Golli-MBP
Source: Transgenic Res. 2024 Apr 29;33(3):99–117. doi: 10.1007/s11248-024-00382-0 (PMC11176102; doi:10.1007/s11248-024-00382-0)
Supplement: Supplementary file 2 — Supplementary file2 (XLSX 21 kb) [file 11248_2024_382_MOESM2_ESM.xlsx]

## Sheet: Information
Transgenic Research
Supplementary Table
Generation and characterization of cerebellar granule neurons specific knockout mice of Golli-MBP
Haruko Miyazaki*, Saki Nishioka, Tomoyuki Yamanaka, Manabu Abe, Yukio Imamura, Tomohiro Miyasaka, Nobuto Kakuda, Toshitaka Oohashi, Tomomi Shimogori, Kazuhiro Yamakawa, Masahito Ikawa, Nobuyuki Nukina*
Table S1. Primers for construction of the targeting gene of Golli-MBP floxed mouse
Table S2. Primers for amprification of LoxP - MBP exon2 - LoxP DNA
Table S3. Primers for genotyping of ES cells and founder mice
Table S4. Genotyping primer
Table S5. ISH and qPCR primers
*Corresponding author:
Haruko Miyazaki
Department of Molecular Biology and Biochemistry, Okayama University Graduate School of Medicine, Dentistry and Pharmaceutical Sciences, 2-5-1 Shikata-cho, Kita-ku, Okayama 700-8558, Japan
e-mail: hmiyazak@okayama-u.ac.jp
Tel: +81-86-235-7128
Fax: +81-86-222-7768
Nobuyuki Nukina
Laboratory of Structural Neuropathology, Graduate School of Brain Science, Doshisha University, 1-3 Tatara Miyakodani, Kyotanabe-shi, Kyoto 610-0394, Japan
e-mail: nnukina@juntendo.ac.jp

## Sheet: Table S1
Table S1. Primers for construction of the targeting gene of Golli-MBP floxed mouse
Oligonucleotides for sgRNA
Primer name	Sequence
MBPexon2-sgRNA1-top	CACCGTGTTACATTCAAATACGAGT
MBPexon2-sgRNA1-bottom	AAACACTCGTATTTGAATGTAACAC
MBPexon2-sgRNA2-top	CACCGGGTATTGCATCTACGTTTGA
MBPexon2-sgRNA2-bottom	AAACTCAAACGTAGATGCAATACCC
MBPexon2-sgRNA3-top	CACCGACAATATTTGTTGGCAACTT
MBPexon2-sgRNA3-bottom	AAACAAGTTGCCAACAAATATTGTC
MBPexon2-sgRNA4-top	CACCGATGTGTCTCTTAAACTCTCA
MBPexon2-sgRNA4-bottom	AAACTGAGAGTTTAAGAGACACATC
MBPexon2-sgRNA5-top	CACCGGATGGCTCGGCACACGGTGG
MBPexon2-sgRNA5-bottom	AAACCCACCGTGTGCCGAGCCATCC
MBPexon2-sgRNA6-top	CACCGAGGGATGGCTCGGCACACGG
MBPexon2-sgRNA6-bottom	AAACCCGTGTGCCGAGCCATCCCTC
MBPexon2-sgRNA7-top	CACCGGGATGGCTCGGCACACGGTG
MBPexon2-sgRNA7-bottom	AAACCACCGTGTGCCGAGCCATCCC
MBPexon2-sgRNA8-top	CACCGGGGATGGCTCGGCACACGGT
MBPexon2-sgRNA8-bottom	AAACACCGTGTGCCGAGCCATCCCC
pX459-seq	TAATTTCTTGGGTAGTTTGC
Amplification for sgRNA target sites in Golli-MBP exon2
Primer name	Sequence
MBPexon2-Target-left-FW-EcoRI	AAAGACGAATTCACAGAACATTTCTGATACCTCAG
MBPexon2-Target-left-RV-BamHI	AAAGACGGATCCACCTTACTGGCCTTCTCAGC
MBPexon2-Target-right-FW-EcoRI	AAAGACGAATTCAGCTCTTGAACACCCCATTG
MBPexon2-Target-right-RV-BamHI	AAAGACGGATCCAGGATGAGTCCAGTGGATCAC
pCAG EGxxFP-seq	ACTACAACAGCCACAACGTC

## Sheet: Table S2
Table S2. Primers for amprification of LoxP - MBP exon2 - LoxP DNA
Primer name	Sequence
Golli-Pr1	AATCTAGAGGCCCATTAACCCTGTCTGG
Golli-Pr2	ATGGATCCGTTTAAGAGACACATCCAAAGTTG
Golli-Pr3	TTGGATCCATAACTTCGTATAATGTATGCTATACGAAGTTATTCTCAGGGACTACTGTGGATCATGG
Golli-Pr4	CCGAATTCATAACTTCGTATAGCATACATTATACGAAGTTATGTGTGCCGAGCCATCCCTCTCC
Golli-Pr5	ATGAATTCGGTGGGGGTGGGAGGGAAAGAAAGAGG
Golli-Pr6	AACTCGAGGTACTCTGTGGTCGCGTAGG
T7	TAATACGACTCACTATAGGG
T3	AATTAACCCTCACTAAAGGG

## Sheet: Table S3
Table S3. Primers for genotyping of ES cells and founder mice
Primer name	Sequence
Golli-PrF	AATAGCTACCTTTAGGCTGG
Golli-PrR	CCATGCCCCCAAGGTACTGG
Golli-PrF4	ACCGAATAAACCCTTTCCTCCTTAA
Golli-PrF5	CACAAGGTAGAGTCATCAGAGACAA
Golli-PrR5	CATGAGTTAGGTGGTAGTGGGATAG
Golli-seq FW	ACTCTGTTACATTCAAATACG
Golli-seq RV	AGCTTCAACAGAGAGGTTAAG

## Sheet: Table S4
Table S4. Genotyping primer
Mouse	Primer name	Sequence
Golli-MBP floxed	Golli-flox-FW1	ATCTTTCCCTGAGAGCCCAG
	Golli-flox-RV1	ATCCCATGATCCACAGTAGTC
	Golli-flox-FW2	TCATGGCCTGGAAGCAAGTG
	Golli-flox-RV2	AGTCCAGTGGATCACAGGTG
Scn4b-Venus	GFP_Venus-S61	GGCGACGTAAACGGCCACAAGTTCA
	GFP_Venus-A660	GACCATGTGATCGCGCTTCTCGTTG
E3CreN	ECP-F1	TCTGATTTCTCTGCAGGACC
	grin2c-iCre-R1	TACACCCTAGCTAGTTGTGG
	iCreNT-R1	AGCATCTTCCAGGTGTGTTC
Scn2a-floxed	Scn2a-flox-FW	TGTCTCAGATCCCCTATTGCT
	Scn2a-flox-RV	CCAGTAGAACACCATAAAGCTCA
Ai14	oIMR9020	AAGGGAGCTGCAGTGGAGTA
	oIMR9021	CCGAAAATCTGTGGGAAGTC
	oIMR9103	GGCATTAAAGCAGCGTATCC
	oIMR9105	CTGTTCCTGTACGGCATGG

## Sheet: Table S5
Table S5. ISH and qPCR primers
ISH primers
Gene name	Primer name	Sequence
Classic MBP	ClassicMbp-BamHI-ISH-FW	ATGGATCCCTGGGCTGTGCCACATGTAC
	ClassicMbp-HindIII-ISH-RV	ATAAGCTTAACAAGTCAGGGCTGAGAAGAC
Golli-MBP	Golli 3059-3402 EcoRV-ISH-FW	AAAGACGATATCTGCAAAGGTCCTTAAGAAAG
	Golli 3059-3402 EcoRI-ISH-RV	GTCTTTGAATTCTGCAGGAGACAACATGACCA
qPCR primers
Gene name	Primer name	Sequence
Gapdh	Gapdh-qPCR-FW	TGTGTCCGTCGTGGATCTGA
	Gapdh-qPCR-RV	CCTGCTTCACCACCTTCTTGA
Golli-MBP (Fig. 1a)	Mbpv8-qPCR-FW	CAGAGGACAGTGATGTGTTTGG
	Mbpv8-qPCR-RV	TTCTTTGGGTCTGCTGTGTG
Golli-MBP (Fig. 3d)	Golliex2-qPCR-FW1	AATTATCTGCTGAGAAGGCC
	Golliex2-qPCR-RV1	TCTGCCTCCCCAAACACATC
Classic Mbp (Fig. 1a, 3d)	Mbp-qPCR-FW	GGTCTTCTCAGCCCTGACTTGT
	Mbp-qPCR-RV	TGTCCGTGCACCTGAACCT
